# Supplementary material for: Ellagitannins from Castanea sativa Mill. Leaf Extracts Impair H. pylori Viability and Infection-Induced Inflammation in Human Gastric Epithelial Cells
Source: Nutrients. 2023 Mar 21;15(6):1504. doi: 10.3390/nu15061504 (PMC10056456; doi:10.3390/nu15061504)
Supplement: Supplementary file 1 [file nutrients-15-01504-s001.zip]

Archive with 1 entries (1 files):
- nutrients-2299488-supplementary.pdf
